# Supplementary material for: Evaluating the Molecular Basis of Nanocalcium-Induced Health Regulation in Zebra Fish (Danio rerio)
Source: Bioengineering (Basel). 2025 Sep 24;12(10):1016. doi: 10.3390/bioengineering12101016 (PMC12561382; doi:10.3390/bioengineering12101016)
Supplement: Supplementary file 1 [file bioengineering-12-01016-s001.zip]

Archive with 1 entries (1 files):
- bioengineering-3778473-supplementary.pdf
